# Supplementary material for: Recovery of Natural Hypoglycemic Compounds from Industrial Distillation Wastewater of Lamiaceae
Source: Molecules. 2025 Mar 20;30(6):1391. doi: 10.3390/molecules30061391 (PMC11944828; doi:10.3390/molecules30061391)
Supplement: Supplementary file 1 [file molecules-30-01391-s001.zip]

Archive with 1 entries (1 files):
- molecules-3517660-supplementary.pdf
